# Supplementary material for: Structure, Function, and Genetics of the Cerebellum in Autism
Source: J Psychiatr Brain Sci. Author manuscript; Available in PMC 2022 Nov 23. (PMC9683352; doi:10.20900/jpbs.20220008)
Supplement: Supplementary Table S1 [file NIHMS1845176-supplement-Supplementary_Table_S1.xlsx]

## Sheet: asd345_cbl_enrich_stringent
Gene	OMIM Phenotype	Phenotype MIM Number	Cerebellar Phenotype	PMID
ACHE	[Blood group, Yt system]	112100	No
ACTB	Baraister-Winter syndrome	243310	No
ADCY3	{Obesity, susceptibility to, BMIQ19}	617885	No
ADNP	Helsmoortel-van der Aa syndrome	615873	No
ADSL	Adenylosuccinase deficiency	103050	No
AFF2	Intellectual developmental disorder, X-linked 109	309548	No
AGAP2	None
AGO1	None
AGO3	None
AGO4	None
AHDC1	Xia-Gibbs syndrome	615829	Cerebellar hypoplasia
AKAP9	?Long QT syndrome 11	611820	No
ALDH5A1	Succinic semialdehyde dehydrogenase deficiency	271980	Ataxia
ANK2	Long QT syndrome 4	600919	No
ANK3	Intellectual developmental disorder, autosomal recessive 37	615493	No
ANKRD11	KBG syndrome	148050	No
ANP32A	None
AP2S1	Hypocalciuric hypercalcemia, type III	600740	No
APH1A	None
ARHGEF9	Developmental and epileptic encephalopathy 8	300607	Ataxia
ARID1B	Coffin-Siris syndrome 1	135900	Dandy-Walker malformation
ARX	Developmental and epileptic encephalopathy 1	308350	Ataxia
ASH1L	Intellectual developmental disorder, autosomal dominant 52	617796	No
ASXL3	Bainbridge-Ropers syndrome	615485	Brainstem hypoplasia
ATRX	Intellectual disability-hypotonic facies syndrome, X-linked	309580	No
AUTS2	Intellectual developmental disorder, autosomal dominant 26	615834	Cerebellar hypoplasia
BAZ2B	None
BCKDK	Branched-chain keto acid dehydrogenase kinase deficiency	614923	No
BCL11A	Dias-Logan syndrome	617101	Cerebellar hypoplasia
BRAF	Cardiofaciocutaneous syndrome	115150	Cerebellar hypoplasia
BRSK2	None
BTRC	None
C16orf13	None
C2orf42	None
CACNA1C	Neurodevelopmental disorder with hypotonia, language delay, and skeletal defects with or without seizures	620029	Ataxia
CACNA1E	Developmental and epileptic encephalopathy 69	618285	No
CACNA2D3	None
CAPN12	None
CAPN15	Oculogastrointestinal neurodevelopmental syndrome	619318	No
CAPRIN1	None
CASK	Intellectual developmental disorder and microcephaly with pontine and cerebellar hypoplasia	300749	Cerebellar hypoplasia
CASZ1	None
CBL	Noonan syndrome-like disorder with or without juvenile myelomonocytic leukemia	613563	No
CCIN	None
CCSER1	None
CDC42BPB	Chilton-Okur-Chung neurodevelopmental syndrome	619841	Cerebellar hypoplasia
CDK13	Congenital heart defects, dysmorphic facial features, and intellectual developmental disorder	617360	Cerebellar vermis hypoplasia
CDKL5	Developmental and epileptic encephalopathy 2	300672	Cerebellar atrophy
CELF4	None
CHAMP1	Neurodevelopmental disorder with hypotonia, impaired language, and dysmorphic features	616579	Cerebellar dysplasia
CHD2	Developmental and epileptic encephalopathy 94	615369	No
CHD3	Snijders Blok-Campeau syndrome	618205	Chiari
CHD4	Sifrim-Hitz-Weiss syndrome	617159	Chiari
CHD7	CHARGE syndrome	214800	Cerebellar vermis hypoplasia
CHD8	Intellectual developmental disorder with autism and macrocephaly	615032	Chiari
CIC	Intellectual developmental disorder, autosomal dominant 45	617600	No
CLASP1	None
CMPK2	None
CNOT3	Intellectual developmental disorder with speech delay, autism, and dysmorphic facies	618672	No
COL4A3BP	Intellectual developmental disorder, autosomal dominant 34	616351	No
CORO1A	Immunodeficiency 8	615401	No
CREBBP	Rubinstein-Taybi syndrome 1	180849	Cerebellar hypoplasia
CSDE1	None
CSNK2A1	Okur-Chung neurodevelopmental syndrome	617062	No
CTCF	Intellectual developmental disorder, autosomal dominant 21	615502	No
CTNNB1	Neurodevelopmental disorder with spastic diplegia and visual defects	615075	No
CTTNBP2	None
CUL3	Neurodevelopmental disorder with or without autism or seizures	619239	No
DAB2IP	None
DDX3X	Intellectual developmental disorder, X-linked syndromic, Snijders Blok type	300958	Cerebellar hypoplasia
DEAF1	Neurodevelopmental disorder with hypotonia, impaired expressive language, and with or without seizures	617171	Brainstem hypoplasia
DHCR7	Smith-Lemli-Opitz syndrome	270400	Cerebellar hypoplasia
DIP2A	None
DIP2C	None
DLG4	Intellectual developmental disorder, autosomal dominant 62	618793	No
DLX3	Trichodontoosseous syndrome	190320	No
DMPK	Myotonic dystrophy 1	160900	No
DNM1	Developmental and epileptic encephalopathy 31	616346	Ataxia
DNMT3A	Tatton-Brown-Rahman syndrome	602769	Chiari
DPP3	None
DPYSL2	None
DSCAM	None
DVL3	Robinow syndrome, autosomal dominant 3	616894	No
DYNC1H1	Intellectual developmental disorder, autosomal dominant 13	614563	Cerebellar hypoplasia
DYRK1A	Intellectual developmental disorder, autosomal dominant 7	614104	No
EBF3	Hypotonia, ataxia, and delayed development syndrome	617330	Ataxia, Cerebellar hypoplasia
EHMT1	Kleefstra syndrome 1	610253	No
EIF3G	None
ELAVL3	None
ENO3	Glycogen storage disease XIII	612932	No
EP300	Rubinstein-Taybi syndrome 2	613684	Cerebellar hypoplasia
ERBIN	None
ETFB	Glutaric acidemia IIB	231680	Ataxia
FAM104A	None
FAM200B	None
FAM47A	None
FAM98C	None
FBXO11	Intellectual developmental disorder with dysmorphic facies and behavioral abnormalities	618089	Chiari
FMR1	Fragile X syndrome	300624	Cerebellar vermis hypoplasia
FOXG1	Rett syndrome, congenital variant	613454	Ataxia
FOXP1	Intellectual developmental disorder with language impairment with or without autistic features	613670	Cerebellar hypoplasia
FOXP2	Speech-language disorder-1	602081	Cerebellar atrophy
GABRB2	Developmental and epileptic encephalopathy 92	617829	Ataxia
GABRB3	Developmental and epileptic encephalopathy 43	617113	Ataxia, Chiari
GAPVD1	None
GFAP	Alexander disease	203450	Ataxia, Brainstem atrophy, Cerebellar atrophy
GIGYF1	None
GIGYF2	None
GIMAP8	None
GNAI1	Neurodevelopmental disorder with hypotonia, impaired speech, and behavioral abnormalities	619854	No
GRIA1	Intellectual developmental disorder, autosomal dominant 67	619927	No
GRIA2	Neurodevelopmental disorder with language impairment and behavioral abnormalities	618917	Cerebellar atrophy
GRIN2B	Developmental and epileptic encephalopathy 27	616139	No
HDLBP	None
HECTD4	None
HIST1H1E	Rahman syndrome	617537	No
HIST1H2AC	None
HIVEP2	Intellectual developmental disorder, autosomal dominant 43	616977	No
HIVEP3	None
HNRNPU	Developmental and epileptic encephalopathy 54	617391	No
HRAS	Costello syndrome	218040	Chiari
ILF2	None
INTS6	None
IQSEC2	Intellectual developmental disorder, X-linked 1	309530	No
IRF2BPL	Neurodevelopmental disorder with regression, abnormal movements, loss of speech, and seizures	618088	Ataxia, Cerebellar atrophy
ITPR1	Spinocerebellar ataxia 29, congenital nonprogressive	117360	Ataxia, Cerebellar atrophy
KANSL1	Koolen-De Vries syndrome	610443	Cerebellar hypoplasia
KAT2B	None
KATNAL2	None
KCNB1	Developmental and epileptic encephalopathy 26	616056	No
KCNH1	Temple-Baraitser syndrome	611816	No
KCNJ6	Keppen-Lubinsky syndrome	614098	No
KCNMA1	Liang-Wang syndrome	618729	Cerebellar atrophy
KCNQ3	Seizures, benign neonatal, 2	121201	No
KCNS3	None
KDM3B	Diets-Jongmans syndrome	618846	No
KDM5B	Intellectual developmental disorder, autosomal recessive 65	618109	Cerebellar vermis hypoplasia
KDM6B	Neurodevelopmental disorder with coarse facies and mild distal skeletal abnormalities	618505	No
KIAA0232	None
KIAA2022	Intellectual developmental disorder, X-linked 98	300912	Ataxia
KIF1A	NESCAV syndrome	614255	Cerebellar atrophy
KMT2A	Wiedemann-Steiner syndrome	605130	No
KMT2C	Kleefstra syndrome 2	617768	Dandy-Walker malformation, Cerebellar vermis hypoplasia
KMT2E	O'Donnell-Luria-Rodan syndrome	618512	No
KMT5B	Intellectual developmental disorder, autosomal dominant 51	617788	No
KRAS	Noonan syndrome 3	609942	Chiari
LDB1	None
LEO1	None
LRRC4C	None
LZTR1	Noonan syndrome 2	605275	No
MAGEL2	Schaaf-Yang syndrome	615547	No
MAP1A	None
MAP2K1	Cardiofaciocutaneous syndrome 3	615279	No
MAP2K2	Cardiofaciocutaneous syndrome 4	615280	No
MAPK3	None
MAPKAP1	None
MBD5	Intellectual developmental disorder, autosomal dominant 1	156200	Ataxia
MBOAT7	Intellectual developmental disorder, autosomal recessive 57	617188	No
MECP2	Rett syndrome	312750	Ataxia, Chiari
MED13	Intellectual developmental disorder, autosomal dominant 61	618009	No
MED13L	Impaired intellectual development and distinctive facial features with or without cardiac defects	616789	Ataxia
MEF2C	Neurodevelopmental disorder with hypotonia, stereotypic hand movements, and impaired language	613443	Cerebellar vermis hypoplasia
MEIS2	Cleft palate, cardiac defects, and mental retardation	600987	No
MFRP	Microphthalmia, isolated 5	611040	No
MIB1	Left ventricular noncompaction 7	615092	No
MKX	None
MLANA	None
MTF2	None
MYO1E	Glomerulosclerosis, focal segmental, 6	614131	No
MYO5A	Griscelli syndrome, type 1	214450	No
MYT1L	Intellectual developmental disorder, autosomal dominant 39	616521	No
NAA15	Intellectual developmental disorder, autosomal dominant 50, with behavioral abnormalities	617787	No
NACC1	Neurodevelopmental disorder with epilepsy, cataracts, feeding difficulties, and delayed brain myelination	617393	No
NBEA	Neurodevelopmental disorder with or without early-onset generalized epilepsy	619157	Ataxia
NCKAP1	None
NCOA1	None
NEXMIF	Intellectual developmental disorder, X-linked 98	300912	Ataxia
NF1	Neurofibromatosis, type 1	162200	No
NFE2L3	None
NINL	None
NIPBL	Cornelia de Lange syndrome 1	122470	No
NLGN2	None
NLGN3	{Autism susceptibility, X-linked 1}	300425	No
NLGN4X	Intellectual developmental disorder, X-linked	300425	No
NOL6	None
NR3C2	Pseudohypoaldosteronism type I, autosomal dominant	177735	No
NR4A2	Intellectual developmental disorder with language impairment and early-onset DOPA-responsive dystonia-parkinsonism	619911	Cerebellar atrophy
NRAS	Neurocutaneous melanosis, somatic	249400	Dandy-Walker malformation
NRXN1	Pitt-Hopkins-like syndrome 2	614325	No
NRXN2	None
NRXN3	None
NSD1	Sotos syndrome	117550	No
NUAK1	None
NUP155	?Atrial fibrillation 15	615770	No
ODC1	Bachmann-Bupp syndrome	619075	Dysmorphic cerebellar vermis
OR5M1	None
P2RX5	None
PACS1	Schuurs-Hoeijmakers syndrome	615009	Cerebellar vermis agenesis
PACS2	Developmental and epileptic encephalopathy 66	618067	Cerebellar dysgenesis
PAPOLG	None
PAX5	{Leukemia, acute lymphoblastic, susceptibility to, 3}	615545	No
PCDH11X	None
PCDH19	Developmental and epileptic encephalopathy 9	300088	Ataxia
PCM1	None
PDK2	None
PHF12	None
PHF2	None
PHF21A	Intellectual developmental disorder with behavioral abnormalities and craniofacial dysmorphism with or without seizures	618725	No
PHF3	None
PHIP	Chung-Jansen syndrome	617991	No
PLAC8L1	None
PLCD4	None
PLK5	None
POGZ	White-Sutton syndrome	616364	No
POMGNT1	Muscular dystrophy-dystroglycanopathy	253280	Cerebellar dysplasia and cysts
PPM1D	Jansen de Vries syndrome	617450	No
PPP1CB	Noonan syndrome-like disorder with loose anagen hair 2	617506	Dandy-Walker malformation, Chiari
PPP1R9B	None
PPP2R1A	Intellectual developmental disorder, autosomal dominant 36	616362	No
PPP2R5D	Intellectual developmental disorder, autosomal dominant 35	616355	No
PPP5C	None
PRB4	None
PRKAR1B	Marbach-Schaaf neurodevelopmental syndrome	619680	No
PRKCA	None
PRKD1	Congenital heart defects and ectodermal dysplasia	617364	No
PRR12	Neuroocular syndrome	619539	No
PSMD12	Stankiewicz-Isidor syndrome	617516	No
PTCHD1	{Autism, susceptibility to, X-linked 4}	300830	Ataxia
PTEN	Lhermitte-Duclos disease	158350	Cerebellar hypertrophy
PTK7	None
PTMS	None
PTPN11	Noonan syndrome 1	163950	Chiari
PYHIN1	None
RABL6	None
RAC1	Intellectual developmental disorder, autosomal dominant 48	617751	Cerebellar hypoplasia
RAF1	Noonan syndrome 5	611553	No
RAI1	Smith-Magenis syndrome	182290	Joubert sydrome
RALGAPB	None
RALGPS1	None
RANBP17	None
RAPGEF4	None
RELN	Lissencephaly 2 (Norman-Roberts type)	257320	Cerebellar hypoplasia
RERE	Neurodevelopmental disorder with or without anomalies of the brain, eye, or heart	616975	Cerebellar hypoplasia
RFX3	None
RFX8	None
RIMS1	Cone-rod dystrophy 7	603649	No
RIT1	Noonan syndrome 8	615355	No
RORB	{Epilepsy, idiopathic generalized, susceptibility to, 15}	618357	No
RRP8	None
RUSC2	Intellectual developmental disorder, autosomal recessive 61	617773	No
RYR2	Ventricular tachycardia, catecholaminergic polymorphic, 1	604772	No
S100G	None
SATB1	Developmental delay with dysmorphic facies and dental anomalies	619228	Ataxia
SCAI	None
SCN1A	Dravet syndrome	607208	Ataxia, cerebellar dysgenesis
SCN2A	Episodic ataxia, type 9	618924	Cerebellar atrophy
SCN8A	Cognitive impairment with or without cerebellar ataxia	614306	Cerebellar atrophy
SEPT10	None
SETBP1	Schinzel-Giedion syndrome	269150	Posterior fossa cyst
SETD2	Luscan-Lumish syndrome	616831	Dandy-Walker malformation, Chiari
SETD5	Intellectual developmental disorder, autosomal dominant 23	615761	No
SHANK2	{Autism susceptibility 17}	613436	No
SHANK3	Phelan-McDermid syndrome	606232	Cerebellar hypoplasia
SHISA6	None
SHOC2	Noonan syndrome-like with loose anagen hair 1	607721	Chiari
SIN3A	Witteveen-Kolk syndrome	613406	Cerebellar atrophy, Chiari
SKI	Shprintzen-Goldberg syndrome	182212	Chiari
SLC6A1	Myoclonic-atonic epilepsy	616421	Ataxia
SLC9A6	Intellectual developmental disorder, X-linked syndromic, Christianson type	300243	Cerebellar atrophy
SMARCA2	Nicolaides-Baraitser syndrome	601358	No
SMARCC2	Coffin-Siris syndrome 8	618362	No
SMARCD1	Coffin-Siris syndrome 11	618779	No
SMC2	None
SMC3	Cornelia de Lange syndrome 3	610759	No
SMURF1	None
SNX5	None
SON	ZTTK syndrome	617140	Cerebellar atrophy
SOS1	Noonan syndrome 4	610733	No
SOS2	Noonan syndrome 9	616559	No
SOX5	Lamb-Shaffer syndrome	616803	No
SPAST	Spastic paraplegia 4, autosomal dominant	182601	Cerebellar atrophy
SPEN	Radio-Tartaglia syndrome	619312	Cerebellar atrophy
SPRY2	{?IgA nephropathy, susceptibility to, 3}	616818	No
SPTAN1	Developmental and epileptic encephalopathy 5	613477	Cerebellar atrophy, cerebellar hypoplasia
SRCAP	Developmental delay, hypotonia, musculoskeletal defects, and behavioral abnormalities	619595	No
SRPRA	None
SRSF11	None
STARD9	None
STC1	None
STXBP1	Developmental and epileptic encephalopathy 4	612164	Cerebellar hypoplasia
SUV420H1	Intellectual developmental disorder, autosomal dominant 51	617788	No
SYNCRIP	None
SYNGAP1	Intellectual developmental disorder, autosomal dominant 5	612621	Ataxia
TAB2	Congenital heart defects, nonsyndromic, 2	614980	No
TAF6	Alazami-Yuan syndrome	617126	No
TANC2	Intellectual developmental disorder with autistic features and language delay, with or without seizures	618906	Ataxia
TAOK1	Developmental delay with or without intellectual impairment or behavioral abnormalities	619575	No
TAOK1	None
TBCK	Hypotonia, infantile, with psychomotor retardation and characteristic facies 3	616900	Cerebellar hypoplasia
TBL1XR1	Intellectual developmental disorder, autosomal dominant 41	616944	No
TBR1	Intellectual developmental disorder with autism and speech delay	606053	No
TCF12	Craniosynostosis 3	615314	No
TCF20	Developmental delay with variable intellectual impairment and behavioral abnormalities	618430	Ataxia
TCF4	Pitt-Hopkins syndrome	610954	Ataxia
TCF7L2	{Diabetes mellitus, type 2, susceptibility to}	125853	No
TEK	Venous malformations, multiple cutaneous and mucosal	600195	No
TEX10	None
TLK2	Intellectual developmental disorder, autosomal dominant 57	618050	Cerebellar vermis hypoplasia
TLN1	None
TM9SF4	None
TMEM178A	None
TMEM39B	None
TMEM42	None
TNPO3	Muscular dystrophy, limb-girdle, autosomal dominant 2	608423	No
TNRC6B	Global developmental delay with speech and behavioral abnormalities	619243	No
TRAF7	Cardiac, facial, and digital anomalies with developmental delay	618164	No
TRIM23	None
TRIO	Intellectual developmental disorder, autosomal dominant 44, with microcephaly	617061	Ataxia
TRIP12	Intellectual developmental disorder, autosomal dominant 49	617752	No
TRRAP	Developmental delay with or without dysmorphic facies and autism	618454	Cerebellar vermis hypoplasia
TSC1	Tuberous sclerosis-1	191100	{Tuber in cerebellum, poor prognosis}
TSC2	Tuberous sclerosis-2	613254	No
TSHZ3	None
TSPAN4	None
UBE3A	Angelman syndrome	105830	Cerebellar atrophy
UBN2	None
UBR1	Johanson-Blizzard syndrome	243800	No
UIMC1	None
UNC80	None
UPF3B	Intellectual developmental disorder, X-linked syndromic 14	300676	No
USP45	?Leber congenital amaurosis 19	618513	No
VEZF1	None
VPS13B	Cohen syndrome	216550	Cerebellar hypoplasia
WAC	Desanto-Shinawi syndrome	616708	No
WDFY3	?Microcephaly 18, primary, autosomal dominant	617520	No
WDFY4	None
WDR87	None
YTHDF3	None
ZBTB20	Primrose syndrome	259050	Ataxia
ZC3H11A	None
ZFPM2	46XY sex reversal 9	616067	No
ZMYND8	None
ZNF292	Intellectual developmental disorder, autosomal dominant 64	619188	Dandy-Walker malformation
ZNF462	Weiss-Kruszka syndrome	618619	Dandy-Walker malformation
ZNF559	None
